# Supplementary material for: A Quality Improvement Bundle to Reduce Central Line-Associated Bloodstream Infections in Neonatal Intensive Care Unit: An Observational Study
Source: Antibiotics (Basel). 2025 Dec 1;14(12):1208. doi: 10.3390/antibiotics14121208 (PMC12729402; doi:10.3390/antibiotics14121208)
Supplement: Supplementary file 1 [file antibiotics-14-01208-s001.zip]

Archive with 1 entries (1 files):
- antibiotics-3987680-supplementary.pdf
